# Supplementary material for: Effect of Operating Conditions on Membrane Fouling in Pilot-Scale MBRs: Filaments Growth, Diminishing Dissolved Oxygen and Recirculation Rate of the Activated Sludge
Source: Membranes (Basel). 2021 Jun 29;11(7):490. doi: 10.3390/membranes11070490 (PMC8303956; doi:10.3390/membranes11070490)
Supplement: Supplementary file 1 [file membranes-11-00490-s001.zip]

Archive with 1 entries (1 files):
- membranes-1266679-supplementary.pdf
